# Supplementary material for: A New Chromosome-Assigned Mongolian Gerbil Genome Allows Characterization of Complete Centromeres and a Fully Heterochromatic Chromosome
Source: Mol Biol Evol. 2023 May 15;40(5):msad115. doi: 10.1093/molbev/msad115 (PMC10210625; doi:10.1093/molbev/msad115)
Supplement: msad115_Supplementary_Data [file msad115_supplementary_data.zip]

Archive with 2 entries (2 files):
- Supplemental_Material_2_Genome_sketch_HiRes_v2.pdf
- Supplemental_Material_1.docx
